# Supplementary material for: Pain and Dyspnea During Acute Exacerbations of Chronic Obstructive Pulmonary Disease: Documentation Audit 2019–2020
Source: J Clin Med. 2025 Jan 3;14(1):252. doi: 10.3390/jcm14010252 (PMC11720982; doi:10.3390/jcm14010252)
Supplement: Supplementary file 1 [file jcm-14-00252-s001.zip]

Archive with 1 entries (1 files):
- jcm-3353611-supplementary.pdf
